# Supplementary material for: A Model for Genetic and Epigenetic Regulatory Networks Identifies Rare Pathways for Transcription Factor Induced Pluripotency
Source: PLoS Comput Biol. 2010 May 13;6(5):e1000785. doi: 10.1371/journal.pcbi.1000785 (PMC2869311; doi:10.1371/journal.pcbi.1000785)
Supplement: Text S2 — C++ source code for simulations of reprogramming trajectories (0.01 MB TXT) [file pcbi.1000785.s002.txt]

//
//    Model with differentiation and de-differentiation.
//

#include <cmath>
#include <cstdlib>
#include <cstdio>
#include <ctime>
#include <fstream>
#include <iostream>
#include <string>
#include <sstream>
#include <iomanip> // for setprecision()  

//random number generator definitions
#define MBIG 1000000000
#define MSEED 161803398
#define MZ 0
#define FAC (1.0/MBIG)
#define MAXPLEXlength 5
#define SMALL 1.0e-10
//end of random number generator definitions

#define N 4            	//number of levels in hierarchy
#define M 2*2*2*2       //number of spins in the lowest level of hierarchy (largest level)
#define beta 0.2      	//1/T for epigenetic lattice  was 0.1
#define betaGen 0.01	//1/T for genetic lattice

#define Param1 25       //strength of protein acting on epigenetic lattice (G)
#define Param2 3000     //strength the two neigboring proteins don't like each other
#define Param3 2000     //strength of action from epigentic to genetic network
#define Param4 20       //strength of methylation (H/2)

#define Nruns 50000	// # of runs to make in each lattice for averaging
#define TotalTraj 1

using namespace std;

//********************************************************
// Random Number generator
//********************************************************
double ran3(long *idum)
{ static int inext, inextp;
  static long ma[56];
  static int iff=0;
  long mj, mk;
  int i, ii, k;

  if (*idum < 0 || iff == 0)
  {   iff=1;
      mj=labs(MSEED-labs(*idum));
      mj %= MBIG;
      ma[55]=mj;
      mk=1;
      for (i=1;i<=54;i++)
      {  ii=(21*i) % 55;
         ma[ii]=mk;
         mk=mj-mk;
         if (mk < MZ) mk += MBIG;
            mj=ma[ii];
      }
      for (k = 1; k <= 4; k++)
         for (i = 1; i <= 55; i++)
	      {  ma[i] -= ma[1+(i+30) % 55];
         	if (ma[i] < MZ) ma[i] += MBIG;
      	}
      inext = 0;
      inextp = 31;
      *idum = 1;
   }
   if (++inext == 56) inext = 1;
   if (++inextp == 56) inextp = 1;
   mj = ma[inext]-ma[inextp];
   if (mj < MZ) mj += MBIG;
   ma[inext] = mj;
   return mj*FAC;
}
//***********************************************************************
//****Exponentiation subroutine

int exp (int b, int e) {
  int result;
  result = 1;
  while (e != 0) {
    result = result * b;
   e = e - 1;
  }
  return(result);
}
//***********************************************************************
// Epigenetic variables
int Spin [N][M];                     //spin state - can be -1,0,+1
int Meth[N][M];                      //methylation constraint
int cons;                            //magnitude of methylation constraint
int Constraint [N][M][N][M];         //indicator of the presence of the constraint on the spin - can be 0,1
double SpinAverage [N][M];
double rdm1,rdm2,rdm3,rdm4;          //random numbers
int i,j,ii,iii,jj,father;            //loop counters
int n,m,k,l,kkk;                         //point to position of the spin
int ok;
double U[N][M];                      //energy of a spin
double Utotal=0;                     //total energy of the lattice
double Eold;
double F[N][M];                       //field of external stimuli.

// Genetic variables

int SpinGen [N][M];			//spin state - can be 0, +1
double SpinAverageGen[N][M]; 		//average value of spin in the run
double statA=0.0, statB=0.0;  //percentage of differentiation let or right
int traj; 			//trajectory number

double SpinSum;

//**********Energy function per site for epigenetic lattice
double Energy(int i, int j){
  double E=0.0;
  //contribution from the upper neighbor
  if (i!=0)
    {
      if (j%2==0)  father=j/2;
      if (j%2==1)  father=(j-1)/2;
	E=E+SpinAverageGen[i-1][father]*abs(Spin[i][j])*Param1;
//	E=E-Param1*0.5*SpinAverageGen[i-1][father]*Spin[i][j];
    }
  //contribution from sibling
  if (i!=0)
    {
      if (j%2==0)  
			E=E+SpinAverageGen[i][j+1]*Spin[i][j]*Param1;
      if (j%2==1)  
			E=E+SpinAverageGen[i][j-1]*Spin[i][j]*Param1;			
    }
  //contribution from progenitors
  if (i!=N-1)
    {
      E=E+(SpinAverageGen[i+1][2*j]+SpinAverageGen[i+1][2*j+1])*Spin[i][j]*Param1;
    }
  //contribution from genetics
      E=E-Param1*(SpinAverageGen[i][j])*(Spin[i][j]);
  //contribution from external stimuli
      E=E+F[i][j]*(2*Spin[i][j]-1);
  //contribution from methylation constraint 
     E=E+Meth[i][j]*(2*Spin[i][j]-0.);

  return(E);
}

//****Local Interaction Energies for genetic lattice
double UsiblingGen(int a,int b)
{
  if (a==0 && b==0)  return(0);
  if (a==0 && b==+1) return(0);

  if (a==+1 && b==0)  return(0);
  if (a==+1 && b==+1) return(Param2);
}
double UprogenitorGen(int a, int b)
{
  if (a==0 && b==0)  return(0);
  if (a==0 && b==+1) return(0);

  if (a==+1 && b==0)  return(0);
  if (a==+1 && b==+1) return(Param2);
}

//**********Energy function per site for genetic lattice

double EnergyGen(int i, int j){
  double E=0.0;
  //contribution from the upper neighbor
  if (i!=0)
    {
       if (j%2==0)  father=j/2;
      if (j%2==1)  father=(j-1)/2;
      E=E+UprogenitorGen(SpinGen[i-1][father],SpinGen[i][j]);
    }
  //contribution from sibling
  if (i!=0)
    {
      if (j%2==0)  E=E+UsiblingGen(SpinGen[i][j],SpinGen[i][j+1]);
      if (j%2==1)  E=E+UsiblingGen(SpinGen[i][j],SpinGen[i][j-1]);
    }
  //contribution from progenitors
  if (i!=N-1)
    {
      E=E+UprogenitorGen(SpinGen[i][j],SpinGen[i+1][2*j])+UprogenitorGen(SpinGen[i][j],SpinGen[i+1][2*j+1]);
    }
  if (i==N-1)
    {
      E=E+UprogenitorGen(SpinGen[i][j],0)+UprogenitorGen(SpinGen[i][j],0);
    }
  //contribution from epigenetics
	       E=E-Param3*(SpinAverage[i][j]-0.3)*(SpinGen[i][j]);

  return(E);
}


//*********************************************************

int main ()
{
  using namespace std;

  ofstream resfile;
  resfile.open("stemcell.dat");

  long * idum;
  idum = new long[1];
  idum[0] = -(long)time(NULL);


for (traj=0;traj<TotalTraj;traj++)
{
cout<<traj<<"\n";


 for (i=0;i<N;i++)
    {
      for (j=0;j<exp(2,i);j++)
      	{
	  Meth[i][j]=0;
	  F[i][j]=0;
	  Spin[i][j]=0;
	  SpinGen[i][j]=0;
	  SpinAverage[i][j]=0;
	  SpinAverageGen[i][j]=0;
	}
    }


for (kkk=0;kkk<18;kkk++)
{

 //Creating methylation constraint
 for (i=0;i<N;i++)
    {
      for (j=0;j<exp(2,i);j++)
      	{
	  Meth[i][j]=0;
	}
    }

 for (i=0;i<N;i++)
    {
      for (j=0;j<exp(2,i);j++)
      	{
	  if (SpinAverageGen[i][j]>0)   //Create constraint of methylating-out from the site [i][j]
	    {
  for (ii=0;ii<N;ii++)
    {
      for (jj=0;jj<exp(2,ii);jj++)
      	{
	cons=Param4*SpinAverageGen[i][j];
	if (Meth[ii][jj]<10*cons)    Meth[ii][jj]=Meth[ii][jj]+cons;
     //check that they are not the same
      if (i==ii && j==jj) Meth[ii][jj]=Meth[ii][jj]-cons;
     //check that they are not relatives otherwise choose both sites again
      if (ii>i)    {if ( ((exp(2,ii-i)*j<=jj)&&(jj<=exp(2,ii-i)*(j+1)-1)) ) Meth[ii][jj]=Meth[ii][jj]-cons;}

	}
    }
            }
      	}
    }


	//***********************************
	//****** EPIGENETIC SPINS ***********
	//***********************************  
  cout<<"EPIGENETIC   "<<kkk<<"\n";
  //*****************Initialization to Stem Cell State Spins
  
  for (i=0;i<N;i++)
    {
      for (j=0;j<exp(2,i);j++)
      	{
	  Spin[i][j]=0;F[i][j]=0;
      	}
    }


  if (kkk==0) {F[3][0]=-1000;} //initialize in the terminally differentiated state

  if (kkk>2 && kkk%2==1) 	// perturb the epigenetic state of randomly chosen spin
				// at every odd cell cycle starting from 3 (i.e. 3,5,7,9..)
     {
       //choose site in random
        rdm1=ran3(idum); if (rdm1==0) rdm1=ran3(idum);
      rdm2=ran3(idum); if (rdm2==0) rdm2=ran3(idum);
      i=N-1; while (i>-1)
	       {
		 if (rdm1<((double)exp(2,i)/(double)(exp(2,N)-1))) {n=i;i=-1;}
		 else rdm1=rdm1-(double)exp(2,i)/(double)(exp(2,N)-1); --i;
	       }
      j=exp(2,n)-1;while (j>-1)
		     {
		       if (rdm2<1/(double)exp(2,n)) {m=j;j=-1;}
		       else {rdm2=rdm2-1/(double)exp(2,n);--j;}
		     }
      i=n;j=m;
      //flip the epigenetic spin at the chosen site
      F[i][j]=-80;

     }

  //******* Random update of spins in the hierarchy

  for(iii=0;iii<Nruns;iii++)
    {
 

  for (i=0;i<N;i++)
    {
      for (j=0;j<exp(2,i);j++)
      	{
	 //choose site in random
      rdm1=ran3(idum); if (rdm1==0) rdm1=ran3(idum);
      rdm2=ran3(idum); if (rdm2==0) rdm2=ran3(idum);
      i=N-1; while (i>-1)
	       {
		 if (rdm1<((double)exp(2,i)/(double)(exp(2,N)-1))) {n=i;i=-1;}
		 else rdm1=rdm1-(double)exp(2,i)/(double)(exp(2,N)-1); --i;
	       }
      j=exp(2,n)-1;while (j>-1)
		     {
		       if (rdm2<1/(double)exp(2,n)) {m=j;j=-1;}
		       else {rdm2=rdm2-1/(double)exp(2,n);--j;}
		     }
      i=n;j=m;


	  rdm1=ran3(idum); if (rdm1==0) rdm1=ran3(idum); 
	  rdm2=ran3(idum); if (rdm2==0) rdm2=ran3(idum); 

	  Eold=Energy(i,j);
	  if (Spin[i][j]==0) 		//spin can go to +1 or -1
	    {
	      if (rdm1<0.5) 		//flip spin 0 -> +1
		{
		  Spin[i][j]=1;
		  if (rdm2<pow(2.718,-beta*(Energy(i,j)-Eold))) Spin[i][j]=1;  //accept the move
		  else Spin[i][j]=0;                                           //reject the move
		}
	      else          		//flip spin 0 -> -1
		{
		  Spin[i][j]=-1;
		  if (rdm2<pow(2.718,-beta*(Energy(i,j)-Eold))) Spin[i][j]=-1; //accept the move
		  else Spin[i][j]=0; 					       //reject the move
		}
	    }
	  else if (Spin[i][j]==1) 	//spin can go to 0 or -1
	    {
	      if (rdm1<0.5) 		//flip spin +1 -> 0
		{
		  Spin[i][j]=0; 
		  if (rdm2<pow(2.718,-beta*(Energy(i,j)-Eold))) Spin[i][j]=0;  //accept the move
		  else Spin[i][j]=1; 					       //reject the move
		}
	      else
		{
		  Spin[i][j]=-1; 	//flip spin +1 -> -1
		  if (rdm2<pow(2.718,-beta*(Energy(i,j)-Eold))) Spin[i][j]=-1; 	//accept the move
		  else Spin[i][j]=1; 					       	//reject the move
		}
	    }
	  else if (Spin[i][j]==-1) 	//spin can go to 0 or +1
	    {
	      if (rdm1<0.5) 		//flip the spin -1 -> 0
		{
		  Spin[i][j]=0;
		  if (rdm2<pow(2.718,-beta*(Energy(i,j)-Eold))) Spin[i][j]=0; 	//accept the move
		  else Spin[i][j]=-1; 					      	//reject the move
		}
	      else
		{
		  Spin[i][j]=+1;
		  if (rdm2<pow(2.718,-beta*(Energy(i,j)-Eold))) Spin[i][j]=+1; 	//accept the move
		  else Spin[i][j]=-1; 					 	//reject the move
		}
	    }
	}
    }

  //******* Calculation of time average values of spins for each position (part 1)
  for (i=0;i<N;i++)
  	  {
   	  for(j=0;j<exp(2,i);j++)
		{
		  SpinAverage[i][j]=SpinAverage[i][j]+Spin[i][j];
		}	
	  }	

  //*******  End of the  EPIGENETIC run
    }

  //****** Final calculations of averages of epigenetic spins (part 2)

	for (i=0;i<N;i++)
  	  {
   	  for(j=0;j<exp(2,i);j++)
		{
		  SpinAverage[i][j]=SpinAverage[i][j]/Nruns;
		}	
	  }	

  cout<<"\n";
	for (i=0;i<N;i++)
 	  {
   	  for(j=0;j<exp(2,i);j++)
		{
		  cout<<SpinAverage[i][j]<<"    ";
		}	
	cout<<"\n";
	  }		

	//***********************************
	//********* GENETIC SPINS ***********
	//***********************************  

  //*****************Initialization to protein non-expressing state Spins (all zero)
  
 cout<<"\nGENETIC   "<<kkk<<"\n";
  for (i=0;i<N;i++)
    {
      for (j=0;j<exp(2,i);j++)
      	{
	  SpinGen[i][j]=0;
      	}
    }
  for (i=0;i<N;i++)
    {
      for (j=0;j<exp(2,i);j++)
      	{
	  SpinAverageGen[i][j]=0;
      	}
    }

  //********************************************************
  // Monte-Carlo moves on genetic lattice

 for(iii=0;iii<Nruns;iii++)
    {

   
 for (ii=0;ii<N;ii++)
    {
      for (jj=0;jj<exp(2,ii);jj++)
      	{
	 //choose site in random
      rdm1=ran3(idum); if (rdm1==0) rdm1=ran3(idum);
      rdm2=ran3(idum); if (rdm2==0) rdm2=ran3(idum);
      i=N-1; while (i>-1)
	       {
		 if (rdm1<((double)exp(2,i)/(double)(exp(2,N)-1))) {n=i;i=-1;}
		 else rdm1=rdm1-(double)exp(2,i)/(double)(exp(2,N)-1); --i;
	       }
      j=exp(2,n)-1;while (j>-1)
		     {
		       if (rdm2<1/(double)exp(2,n)) {m=j;j=-1;}
		       else {rdm2=rdm2-1/(double)exp(2,n);--j;}
		     }
      i=n;j=m;

	  rdm3=ran3(idum); if (rdm3==0) rdm3=ran3(idum);

	  Eold=EnergyGen(i,j);
	  if (SpinGen[i][j]==0) 	//spin can go to +1
	    {
		  SpinGen[i][j]=1; 
		  if (rdm3<pow(2.718,-betaGen*(EnergyGen(i,j)-Eold))) SpinGen[i][j]=1; //accept the move
		  else SpinGen[i][j]=0; 					       //reject the move
	    }
	  else if (SpinGen[i][j]==1) 	//spin can go to 0
	    {
		  SpinGen[i][j]=0; 
		  if (rdm3<pow(2.718,-betaGen*(EnergyGen(i,j)-Eold))) SpinGen[i][j]=0; //accept the move
		  else SpinGen[i][j]=1; 					       //reject the move
	    }
	}
    }


 //******* Calculation of time average values of genetic spins for each position (part 1)

  for (i=0;i<N;i++)
  	  {
   	  for(j=0;j<exp(2,i);j++)
		{
		  SpinAverageGen[i][j]=SpinAverageGen[i][j]+SpinGen[i][j];
		}	
	  }	
  // end of genetic run
  }


 //****** Final calculations of averages of genetic spins (part 2)
	SpinSum=0;
	for (i=0;i<N;i++)
  	  {
   	  for(j=0;j<exp(2,i);j++)
		{
		  SpinAverageGen[i][j]=SpinAverageGen[i][j]/Nruns*SpinAverage[i][j]*1.1;
		  if (SpinAverageGen[i][j]>1) SpinAverageGen[i][j]=1;
		  SpinSum=SpinAverageGen[i][j]+SpinSum;
		}	
	  }	

 	for (i=0;i<N;i++)
  	  {
   	  for(j=0;j<exp(2,i);j++)
		{
                  cout<<((int)(100.0 * SpinAverageGen[i][j] + 0.5)) / 100.0<<"   ";
		}	
	cout<<"\n";
	  }	
	if (SpinSum==0) return 0;

//     cin>>i; 

	cout<<"\n";

}

}

  return 0;
}
